# Supplementary material for: Deep Learning-Based Image Analysis for the Quantification of Tumor-Induced Angiogenesis in the 3D In Vivo Tumor Model—Establishment and Addition to Laser Speckle Contrast Imaging (LSCI)
Source: Cells. 2022 Jul 28;11(15):2321. doi: 10.3390/cells11152321 (PMC9367525; doi:10.3390/cells11152321)
Supplement: Supplementary file 1 [file cells-11-02321-s001.zip]

Archive with 1 entries (1 files):
- cells-1803879-supplementary.pdf
